# Supplementary material for: Defining new criteria for selection of cell-based intestinal models using publicly available databases
Source: BMC Genomics. 2012 Jun 22;13:274. doi: 10.1186/1471-2164-13-274 (PMC3412164; doi:10.1186/1471-2164-13-274)
Supplement: Additional file 7 — Figure S4. Enrichment of small intestinal signature in Caco-2 cells upon differentiation. Heatmap representing enrichment scores obtained by gene set enrichment analysis of the selected panel of gene sets. Genes in the various cell lines were ranked according to their relative average expression (n = 2-3) in the given cell line compared to a panel of healthy epithelial tissues. Details see Additional file 6, material and methods. [file 1471-2164-13-274-S7.xlsx]

## Sheet: 35Signature.gmx
Table 2S: Gene sets used for data analysis
WNT	EMT	HuISC	Trans_BC	SLC_PM	SLC_SI3	ABC	MKI67_CO	IC50_pos	IC50_neg	SMALL_INTESTINE	JEJUNUM	ILEUM	SMALL_INTESTINE_P	COLON	TUMOR	TUMOR_P	VILLI	CRYPTS	LGR5	ONDER_CDH1	CREIGHTON_SPHERES	METASTASIS	SMALL_INTESTINE_B	COLON_B	CAF	JUCHLINGER_EMT	TUMOR_SUPPRESSORS	TIGHT_JUNCTION
APCDD1	SNAI1	ASRGL1	ABCB1	LOC100133772 /// SLC16A5	RP11-345P4.4 /// SLC35E2	ABCA1	ANLN	ABCD2	ACTN3	AAK1	AAK1	AADAC	AADAC	ABCA1	ACTN1	ANK2	ENPP3	OLFM4	ACOT1 /// ACOT2	AGTR1	AFF4	RBP1	ABCC13	AFG3L2	ABL2	ADA	MN1	ACTB
AXIN2	SNAI2	BCL2	ABCC1	PL-5283 /// SLC13A4	SLC10A2	ABCA11P	ASPM	ALOX5AP	AGAP1	ALDOB	ACACB	AAK1	ABCG2	ABCC4	ASCL2	AREG /// AREGB	APOC3	CDC2	ADORA1	ANPEP	AKR1C1	RPS4Y1	ABCG5	AGPS	ADAMTS6	ADSS	WT1	ACTG1
CCND1	TWIST1	BEX1	ABCC2	SLC10A1	SLC12A6	ABCA12	AURKA	ANKLE1	AKT1S1	ALPI	ACBD3	ABCB1	ABCG5	ACN9	ATP6V1C2	ASPH	DFNA5	RRM2	ARL4C	ANXA6	AKR1C2	B2M	ACE	AKAP7	AGPS	ASNS	NOTCH1	ACTN1
CLDN1	ZEB1	BEX2	ABCC3	SLC10A2	SLC13A2	ABCA13	AURKB	ANP32B	ANXA2	ANKRD12	ACVR2B	ABCC2	ACE	ACSM3	BMP4	ATAD2	MGC9564	TOP2A	CD44	AOX1	ANKRD10	SERPINA1	ACE2	AMMECR1	AHRR /// PDCD6	B2M	PTCH1	ACTN2
FGF18	ZEB2	CD44	ABCC5	SLC11A1	SLC15A1	ABCA17P	BIRC5	ARHGAP15	ASAP2	APOA1	ADAT3	ABCG5	ACE2	ACVRL1	C12orf30	ATR	CEACAM6	MAD2L1	CDK6	AP1S2	ANKRD28	PCK1	ADAT3	ANLN	ALDH1L2	BCL3	CDC73	ACTN3
FGF4	FOXC2	CENPF	ABCG2	SLC11A2	SLC16A1	ABCA2	BUB1	ARHGAP30	BAIAP2L1	APOB	ADH4	ABHD6 /// LOC643635	ACY1	ADH5	C17orf45	AZGP1	ABCG1	CCNB1	CES3	ARMCX2	BHMT2	LRRFIP1	AIM1L	ARL14	AMMECR1	CD68	FH	ACTN4
FOSL1	CDH2	CYP2E1	CDH17	SLC12A1	SLC16A10	ABCA3	BUB1B	ARHGAP9	BCL2L2	APOC3	AGAP11	ACBD5	ADH6	ADK	C1orf96	C4orf18	CTSE	NUSAP1	CYR61	ASMTL	C2CD2	ANXA3	ALDOB	ASPM	ANLN	CDH15	CCL26	AKT1
FSCN1	TNC	EPHB3	SLC10A2	SLC12A2	SLC17A4	ABCA4	BUB3	ARHGEF6	BOK	ATP6V0A2	AKR1A1	ACE	AKR1B10	AGPAT5	C2	C6orf211	CEACAM6	PTTG1	DDIT4	ATP6V0E2	CALD1	COPS5	ALPI	ATF1	ANP32E	CDH2	MEN1	AKT2
ID2	FN1	FMNL2	SLC15A1	SLC12A3	SLC19A1	ABCA5	C13orf34	BATF3	CBY1	ATP6V0E1	ALDOB	ACE2	AKR7A3	AGR2	C20orf199	CD24	APOA1	KIAA0101	DGKG	BEX4	CALU	TFF3	ANKRD12	AURKA	ANTXR1	CMKOR1	SMAD2	AKT3
ID2 /// ID2B	VIM	FSTL1	SLC16A1	SLC12A4	SLC1A1	ABCA6	C9orf140	C4orf29	CD9	BAG4	ALPI	ACOX1	ALDOB	AHCYL2	C6orf48	CHD1	ATP8B2	HMGB2	EPHB3	BGN	CCNI	HIST1H2AE	ANKRD43	AVL9	AP2B1	COL6A1	TGFBR1	AMOTL1
JUN	HGF	IGFBP4	SLC16A3	SLC12A6	SLC22A18	ABCA7	CASC5	CHD1L	CHKA	C10orf116	ANKRD11	ACY3	ALPI	AHI1	CCND2	CLDN1	GZMA	CDCA7	FSTL1	BIN1	CHD9	COL17A1	ANKRD9	BAG1	AP4E1	COL6A2	BRCA1	ASH1L
LEF1	HOXA5	KIF26B	SLC16A8	SLC12A7	SLC23A1	ABCA8	CCNA2	CRLF3	CNN3	C12orf35	ANKRD12	ADFP	ANPEP	AK3L1 /// AK3L2	CD44	CLDN8	SERPINA1	KIF11	Gene Symbol	C11orf67	CHST2	HRASLS3	APOA1	BAIAP2L1 /// LOC100128461	ARHGAP22	CTSZ	EP300	CASK
LGR5	HMGA2	LGR5	SLC19A1	SLC13A2	SLC25A37	ABCA9	CCNB1	DNAJC7	CYFIP1	CCL25	AP3B1	AIM1L	ANXA13	ALKBH8	CDC25B	COL11A1	MGC9564	LMNB1	HUNK	C5orf13	COL3A1	BAMBI	APOB	BCL11A	ARMC9	CXCL1	FAT	CDC42
MMP7	GREM1	MPP3	SLC1A1	SLC13A4	SLC25A45	ABCB1	CCNB2	ELMO1	CYTH3	CDC14A	APOA1	ALDOB	APOA1	AMMECR1	CDH3	COL12A1	IL2RB	LMNB1	IGFBP4	CADM3	DLC1	RPS12	ARL14	BCL2L14	ASF1A	CXCL5	TGFBR2	CDK4
MYC		PRELP	SLC1A5	SLC14A1	SLC26A3	ABCB1 /// ABCB4	CCNF	EP400	DAG1	CES2	APOA4	ALPI	APOA4	ANAPC10	CHD7	COL1A1	ENPP3	TOP2A	JUN	CDH11	DTWD1	LSR	BCMO1	BCL2L15	ATAD2	CYP1B1	VHL	CGN
MYCBP		PSRC1	SLC22A4	SLC15A1	SLC28A2	ABCB10	CCT7	FERMT3	DDAH1	CIB2	APOB	AMFR	APOB	ANKRD22	CLDN1	COL1A2	MAD	FKSG14	KIF12	CDH18	EBF1	SSBP1	BIRC3	BMP2	AVEN	DAB2	TP53	CLDN1
NRCAM		PTHLH	SLC22A5	SLC15A2	SLC29A2	ABCB11	CDC20	FMNL1	DNAJB2	CIDEC	APOC3	ANKRD12	APOBEC1	ANLN	CNPY2	COL3A1	SLC16A4	CCNB2	LAMB3	CDH2	EBF2	APLP2	C12orf35	BMP2K	BCAT1	DCN	NF1	CLDN10
PPARD		PTPRO	SLC28A1	SLC16A10	SLC2A2	ABCB4	CDC25A	GIT2	ELOVL1	CIITA	AQP10	ANKRD43	APOC3	APOBEC3B	CYP39A1	CTHRC1	STOM	RRM2	LGR5	CHN1	EDNRB	HSP90B1	C19orf33	BOLA2 /// LOC440354 /// LOC595101	BDNF	DDR2	MSH2	CLDN11
PROX1		PVT1	SLC28A2	SLC16A2	SLC2A5	ABCB5	CDC25C	Gene Symbol	FARP1	CMIP	ARHGEF1	AP1M1	AQP3	ARHGAP8 /// LOC553158 /// PRR5	DPEP1	CYP1B1	GABARAPL1	EMP2	NAV1	CITED2	EEF1D	NME1	C19orf69	BTC	BMPER	FMO1	SDHD	CLDN14
S100A4		SCN2B	SLC28A3	SLC16A3	SLC30A10	ABCB6	CDC45	H1FX	FNBP1L	CRAT	ATP6V0A2	APOA1	BCL3	ARID5B	ENC1	DIO2	FLJ22595	MLF1IP	NKD1	CLEC3B	EIF4B	NFIL3	CA13	BUB1B	BPGM	G1P2	CDKN2A	CLDN15
T		SLC1A2	SLC29A1	SLC16A4	SLC31A1	ABCB7	CDCA3	HCST	GIPC1	CREB3L3	BAT2D1	APOA4	BST1	ARL6	FAM60A	DMXL1	GABARAPL1	MGC24665	NR2E3	COL1A1	F3	HNRNPA2B	CDS1	C10orf108	C12orf5	GALK1	CHEK2	CLDN16
TCF4		SLC38A4	SLC29A2	SLC16A6	SLC36A1	ABCB8	CDCA5	HIST1H1B	GNA11	CTSD	BDP1	APOB	C10ORF116	ARMC10	FAM89A	DNAJC10	SERPINE2	PAICS	NRN1	COL1A2	FADS3	CFB	CENPV	C12orf66	C13orf31	GAS1	FLCN	CLDN17
TCF7		SLCO3A1	SLC29A3	SLC16A7	SLC39A4	ABCB9	CDCA7	IKZF1	GULP1	CYP3A4	BRD4	APOBEC1	CASP1	ARRDC3	FOXQ1	ECT2	ISG20	DLG7	OLFM4	COL3A1	FKBP5	RABGGTB	CES2	C13orf18 /// LOC728970	C1orf107	GBP3	NF2	CLDN18
VEGFA		SOAT1	SLC2A5	SLC16A8	SLC39A5	ABCC1	CDCA8	IL2RG	Gene Symbol	CYP3A5	C16orf88	APOC3	CBR1	ASPH	FZD3	EREG	FGL2	HCAP-G	PDGFA	COL5A2	FLJ10357	UQCRB	CHKB /// CPT1B	C1orf125	C6orf120	HIF1A	CREBBP	CLDN19
VIM		SORBS2	SLC36A1	SLC17A1	SLC3A1	ABCC10	CDK1	ITGA4	HDAC11	DGKZ	C18orf22	AQP11	CCK	ASPM	GABBR1 /// UBD	ESR1	LAMA3	MCM4	PDLIM2	COL6A1	FLJ44342	FBL	CTSE	C2orf56	CBS	IFIT1	ATM	CLDN2
		ST3GAL3	SLC3A1	SLC17A2	SLC41A2	ABCC11	CDKN3	ITGAL	HM13	DLC1	C19orf69	AQP3	CCL25	ATAD2	GALNT6	FAM29A	CMKOR1	TYMS	PLEKHB1	COL6A2	FN1	BTF3	CYP2C18	C3orf52	CCDC50	IFITM3	RUNX3	CLDN20
		TACC1	SLC3A2	SLC17A3	SLC46A3	ABCC12	CENPA	KDM2B	ITGB5	ESPN	C9orf86	AQP7	CCL5	ATF7	GDF15	FRMD6	SLC31A2	BUB1B	PLS3	COL6A3	FNDC3B	DNAJA1	CYP3A5	C4orf19	CCDC80	IL11	FAT3	CLDN22
		TEAD2	SLC5A1	SLC17A4	SLC4A7	ABCC13	CENPE	KIF24	KDELR3	EZR	CBWD1 /// CBWD2 /// CBWD3 /// CBWD5 /// CBWD6	ARG2	CD36	ATP10B	GNL3	FTSJD1	CYP3A4	MYB	PTPRO	CREB3L1	GLUD1	HNRPM	DAB1	C5orf35	CCDC99	INHBA	FANCA	CLDN23
		TNFRSF19	SLC6A14	SLC17A5	SLC5A1	ABCC2	CENPF	LAIR1	LGALS3	FAM20C	CDC14A	ARHGAP21	CHN2	ATP2C2	GOLGA8A /// GOLGA8B	GALNT7	CYP3A4	CENPA	RGMB	CTGF	GOLGA8A	SUB1	DGCR8	C8orf83	CDC27	IRF7	IRF1	CLDN3
			SLC7A5	SLC18A2	SLC5A11	ABCC3	CENPK	LOC100132078	MAFF	FBP1	CEP350	ASXL1	CIDEB	ATR	GPATCH2	GREB1	MIG-6	CCNB1	RNF43	CYBRD1	GPM6B	CKS2	EIF4EBP2	C9orf41	CDH2	MMP12	SMAD4	CLDN4
			SLC7A9	SLC18A3	SLC5A12	ABCC4	CENPM	LOC100272216	MANSC1	FBXL3	CLDN5	ATP6V0A2	CLDN15	ATXN10	HIG2	HOXA10	ENPP3	HELLS	SCN2B	CYFIP2	GPR177	HSP90AB1	ENTPD7	C9orf82	CDK7	MMP13	BRCA2	CLDN5
			SLCO2B1	SLC19A1	SLC5A9	ABCC5	CENPN	LRMP	PFKFB2	GATA5	CMIP	ATP6V0E1	CML2	AURKA	IFITM1	HOXA9	MUC13	EMP2	SFXN3	CYP1B1	HMGA2	CD47	ERCC5	CALML4	CHEK1	MMP2	CDKN2D	CLDN6
				SLC1A1	SLC6A19	ABCC6	CENPW	MTCP1	PLS3	GGT1	CREB3L3	BAG4	CPS1	AXIN2	IFITM3	HSPH1	CD3Z	RAM2	SHROOM1	CYTIP	IGF2BP2	ERP29	FAM3C	CCNB1	COL11A1	MTHFD2	APC	CLDN7
				SLC1A4	SLC6A20	ABCC6P1	CEP55	MTCP1 /// MTCP1NB	PTTG1IP	GGT1 /// GGT2 /// GGT3P /// GGTLC2 /// GGTLC3	CROCCL1	BTG3	CRYZ	BACE2	INPP5D	ITGAV	AIM1L	EBPL	SLC14A1	DARC	IRS2	MDK	FAM46A	CCNYL1	COL12A1	PCOLCE	GAPDH	CLDN8
				SLC1A5	SLC6A4	ABCC8	CHEK1	MYO1G	RHPN2	GGTLC1	CSPP1	C10orf116	CTSE	BBS7	KIAA1199	ITGB8	MGC9564	FLJ23311	SLCO3A1	DCN	JMJD1C	MDK	FGD4	CDC7	COL8A1	PDGFRA	NBN	CLDN9
				SLC1A6	SLC7A7	ABCC9	CKAP2	NCKAP1L	RIPK4	GPR172B	CWF19L2	C12orf35	CYP2C18	BCAP29	LOC727820	KRT23	RHOF	RRS1	SOCS2	DDAH1	LAMA1	EMG1	FLJ20674	CDK8	DCBLD1	PDGFRB	LCMT2	CRB3
				SLC20A1	SLC7A9	ABCD1	CKAP2L	NGLY1	RND3	GRB10	CXorf42	C17orf78	CYP2C19	BCCIP	MACC1	KRT6B	CD160	ZWINT	SORCS2	DDR2	LARP6	HERPUD1	FLJ22763	CDKN2B	DIAPH3	PHGDH	TSC1	CSDA
				SLC20A2		ABCD1 /// LOC648897 /// LOC731915	CKS2	NKG7	RUNX1 /// SH3D19	GSTA1	CYP3A4	C19orf69	CYP2C9	BEST2	MSI2	MMP12	ALPI	KNTC2	SOX6	DLC1	LIPG	GSTP1	FMO5	CENPK	DKK1	PLA2G7	CDKN1B	CSNK2A1
				SLC22A1		ABCD2	DBF4	NSL1	SH3BP4	HAPLN4	DFNA5	C1orf115	CYP3A4	BEX2	MYC	MMP3	FBXO2	ITLN1	SOX9	DNAJB4	LOC100134128	DNAJC9	GOLIM4	CFTR	DOK5	PMP22	NKX3-1	CSNK2A2
				SLC22A11		ABCD3	DDX39	NXT2	SH3D19	HAPLN4 /// TM6SF2	DGKZ	C20orf46	CYP3A5	BEX4	NAP1L1	MMP7	ALPI	RACGAP1	SP5	DOCK10	LOC387763	SULT1A3	HAPLN4	CLCA4	DUSP14	PPIC	TSC2	CSNK2B
				SLC22A12		ABCD4	DEPDC1	PAXIP1	SHROOM3	HKDC1	DHDH	C21orf129	CYP3A7	BID	NEDD4	NEBL	ADM	CDCA1	TNFRSF19	DPYSL3	LOC729222 /// PPFIBP1	CCT3	HHLA2	CLDN23	E2F7	PROCR	CDKN1C	CTNNA1
				SLC22A13		ABCE1	DIAPH3	PIK3CG	SLC25A27	JMJD1C	DKC1	C3orf32	CYP4F2	BTC	NFE2L3	NOL8	APOA4	ADRA2A	UTRN	DUSP1	LPAR1	ABP1	HOOK1	CPSF2	EBNA1BP2	PRSS11	CFL1	CTNNA2
				SLC22A14		ABCF1	DLGAP5	PTPN22	SPAG1	JMJD3	DLC1	C3orf59	DAK	BTG3	NME1 /// NME2	ORC5L	MEP1B	NY-REN-41		EML1	LPP	TXNDC13	KCNJ13	CPT2	EIF5A2	PTGS1	FAT2	CTNNA3
				SLC22A16		ABCF2	DNAJC9	PTPRC	TJP1	JUN	DNASE1	C5orf24	DDC	BUB1	NPM1	PHLDA1	EDN3	TOPK		ENOX1	LRRFIP1	NME1	KIAA1632	CRIPT	ERO1L	RNASET2	CYLD	CTNNB1
				SLC22A18		ABCF3	DTL	RGL4	TMBIM1	KHK	EIF5B	C6orf145	DDX3Y	BUB1B	NUTF2	PI15	RAI3	CKS2		ENPP1	MALAT1	GSTP1	LOC100128641	CXADRP1	EXOC5	RRAS	STK11	CTTN
				SLC22A2		ABCG1	DTYMK	RGS18	TMEM184B	LOC100128641	ENPP7	CAMK2D	DEFA5	BZW2	PLA2G16	PLCB4	SLC16A3	PRC1		ENPP2	MAP4K4	UBE2E3	LOC100133319	DBF4	EXT1	S100A8	CDH1	EPB41
				SLC22A3		ABCG2	EBP	SLA	TMEM38A	LOC149703	ERCC5	CCL25	DEFA6	C10orf47	PMAIP1	POSTN	LOC51066	SLC12A2		EPHB2	MGST1	TXN	LOC285733	DHRS9	FAM69A	SDC2	RB1	EPB41L1
				SLC22A4		ABCG4	ECT2	SLFN11	TPM1	LOC284422	ESF1	CD74	DGAT1	C10orf84	PNPT1	PRPF4B	BDKRB2	UBE2C		FBLN1	N4BP2L2	INSIG1	LOC642103 /// MGAM	DLGAP5	FAM98A	SLC3A2	FBXW7	EPB41L2
				SLC22A5		ABCG5	ERCC6L	SNRPF	TRIM2	LOC285733	ESPN	CDC14A	DMBT1	C12orf5	PPM1H	QSER1	FKBP1B	DUT		FBLN1 /// LOC100133843	NCRNA00084	FBL	LOC727820	DNAJC9	FAS	SLPI	RASSF1	EPB41L3
				SLC22A6		ABCG8	ESPL1	ST8SIA4	UACA	LOC389634	EVI5	CES2	DNASE1	C12orf57	PPM2C	RAD50	LAMB3	CDKN3		FBLN5	NUMB	KANK1	LOC728153	DPP10	FBN2	SNAI1	SMARCB1	EXOC3
				SLC22A7			EXO1	THOC2	WWC2	LOC440895	EZR	CFLAR	DPEP1	C14orf126	PVT1	RNF6	AIM1L	PAICS		FBN1	PALM2	HNRPA3	LOC728678	DSC2	FGF2	SPARC	FHIT	EXOC4
				SLC22A8			EZH2	TRAF3IP3		LOC642103 /// MGAM	FGFR1	CGN	DPP4	C15orf15	ProSAPiP1	RP6-213H19.1	LITAF	C1QBP		FERMT2	PAPPA	NACA	LUZP1	DYRK2	FGFR1OP2	SRM	OPN1LW	F11R
				SLC23A1			FAM54A	USP22		LOC727820	FIP1L1	CHN2	EIF5A	C18orf10	RAN	SCYL1BP1	LAMP2	PROM2		FLJ10357	POPDC3	TARS	MARVELD2	E2F8	FMN2	STAT1	PTEN	GNAI1
				SLC23A2			FANCI	WDR59		LUZP1	FKBP5	CHRFAM7A /// CHRNA7 /// LOC732445	ENPEP	C1QBP	RNF43	SEMA3C	ISG20	MELK		FN1	PTEN	FTH1	MME	ECT2	FN1	TNC	ACTB	GNAI2
				SLC24A1			FEN1			MAP3K11	FOLH1	CIB2	FAM3C	C1orf107	S100A11	SFRP4	PFKFB3	TK1		GADD45B	RASD1	PDZK1IP1	MPHOSPH8	ELL3	FOSL1	UPP1		GNAI3
				SLC25A11			FOXM1			MAPKBP1	GGNBP2	CIDEB	FBP1	C21orf45	SESTD1	SLC39A10	ABHD5	KNSL7		GLRX	RGS17	PRSS23	MS4A8B	ELMOD2	FOXD1	VIM		HCLS1
				SLC25A13			GINS2			MARVELD2	GGT1	CIDEC	FOLH1	C2orf43	SLC39A6	SLC39A6	GADD45B	PRPS2		GNG11	RND3	COX4I1	MTTP	ELOVL6	FST	VLDLR		HRAS
				SLC25A14			GTSE1			MME	GHRL	CIITA	GATM	C3orf26	SNTB1	SPOCK1	HIST1H1C	DMBT1		GRB10	RNF12	STK3	MUC13	ENPP3	FZD2			IGSF5
				SLC25A17			H2AFX			MTTP	GOLGA8A	CLCN5	GBA3	C4orf27	SOX4	SPP1	CDKN1A	MGC57827		GREM1	RPS11	YIPF3	MUC3B	EPB41L4B	GARS			INADL
				SLC25A3			H2AFZ			MUC3A	GPD1	CLDN15	GIP	C4orf32	SQLE	SUCLA2	KIAA0303	KIAA1324		HAS2	RUFY3	MGST3	MUPCDH	EVI1	GBE1			JAM2
				SLC25A4			HJURP			MUPCDH	GTF2F1	CLDN2	GIPC2	C4orf34	SYT1	SULF1	APOA4	MKI67		HMOX1	RWDD2B	RPL31	NADK	EZH2	GLIPR1			JAM3
				SLC25A5			HMMR			MYH14	HAPLN4	CPA2	GK	C4orf43	TGFBI	TACSTD2	BCMO1	RFC3		IGFBP3	SCG2	RPS15A	NCRNA00153	FAM110C	GLIS3			KRAS
				SLC26A2			IQGAP3			NAG	HKDC1	CPEB4	GLRX	C5orf13	TIMP1	THY1	CYP2C9	ANLN		IGFBP4	SEC24D	BSG	NIPBL	FAM117B	GMFB			LLGL1
				SLC28A1			KIAA0101			NAGS	HOMER3	CPS1	GLS	C5orf28	TMEM41A	TRIM2	TFF1	E2F7		IL17RC	SERPINE1	SLC25A13	NR1I2	FAM118B	GOLT1B			LLGL2
				SLC28A2			KIF11			NCRNA00084	HTRA4	CRAT	GPR126	C6orf173	TRIM2	TRNT1	CPD	NS		ITGA10	SFRS4	NDUFA1	PAOX	FAM54A	GPATCH4			MAGI1
				SLC29A1			KIF14			NFIB	IWS1	CREB3L3	GPR172B	C6orf66	UBE2T	TTC3	BMF	FEN1		ITGBL1	SGCB	PPL	PCDH24	FAM55A	GPR176			MAGI2
				SLC29A2			KIF15			NKTR	JAK1	CRLS1	GSTA1	C7orf31	WDSOF1	TTC37	CD59	GPX2		JAM3 /// LOC100133502	SLC20A1	BOP1	PCSK5	FAM82A1	GPX8			MAGI3
				SLC2A2			KIF18B			NSUN6	JMJD3	CTSD	HBA1	C9orf152	ZAK	VCAN	CIDEC	VRK1		KAL1	SLC7A11	RPS5	PDGFA	FAM84A	GRSF1			MLLT4
				SLC2A4			KIF20A			PABPN1	KIAA1245 /// NBPF1 /// NBPF10 /// NBPF11 /// NBPF14 /// NBPF16 /// NBPF20 /// NBPF3 /// NBPF8 /// NBPF9 /// RP11-94I2.2	CTSZ	HBA2	C9orf82	hCG_1815491	ZNF207	HMOX1	GAS5		KANK2	SNAI2	ALDH9A1	PDXK	FAR2	GTPBP4			MPDZ
				SLC2A5			KIF23			PCSK5	KIAA1274	CYBRD1	HBB	CA12		hCG_1815491	LRAT	LMNB2		KAT2B	SOBP	COX6C	PLCXD2	FASTKD1	HAS2			MPP5
				SLC2A8			KIF2C			PDGFA	KIAA1618	CYP2C19	HEBP1	CA4			RASA4	PRKDC		KCNJ6	SRPX2	POLR2H	PLEKHH1	FGD4	HGF			MRAS
				SLC30A3			KIF4A			PKP4	KLF9	CYP2D6	HLA-DRB1	CASD1			HRASLS2	IMPDH2		KCNMA1	SYTL4	COX6B1	PNLIPRP2	FLJ32063	HMGA2			MRCL3
				SLC30A5			KPNA2			PRKAB2	LCT	CYP3A4	HLA-DRB2	CCDC34			CYP2C9	FLJ23091		LIN7A	TBRG1	SLC7A7	PPIL4 /// ZC3H12D	FOXP2	HS3ST3B1			MRLC2
				SLC31A1			LMNB1			PRODH	LIN37	CYP3A5	HLA-DRB3	CCL28			PC-LKC	RAMP		LOC730101	TFPI	LAMB3	PTPRH	GALNT4	HSPA13			MYH1
				SLC31A2			LMNB2			PTGR1	LMF1	CYP3A7	HLA-DRB4	CCNB1			SECTM1	ABCE1		LRIG1	TIMP4	HNRNPC	RBP2	GALNT5	IKIP			MYH10
				SLC33A1			LYAR			RAPH1	LMO4	CYP4F2	HLA-DRB5	CCNB2			DPP4	NUCKS		LTBP1	TMEM132C	AHNAK2	REEP6	GEN1	IL13RA2			MYH11
				SLC34A1			MAD2L1			RARRES3	LOC100131998	CYP4F2 /// CYP4F3	HSD17B2	CCT2			HRASLS2	DEPDC1		MAGEH1	TMTC1	NDUFS2	REG1B	GMFB	IMPAD1			MYH13
				SLC34A2			MCM10			RBP2	LOC100132832 /// PMS2L1 /// PMS2L2	DAB1	IGH@	CD24			BCL2L11	ECT2		MAP1B	TRIO	MRPL12	RNF128	GRAMD1C	IPO5			MYH14
				SLC34A3			MCM2			REEP6	LOC100132999	DENND5B	IGHM	CD44			MUC17	MCM2		MFAP2	UCHL1	RPS12	RP11-345P4.4 /// SLC35E2	GRSF1	ITGA11			MYH15
				SLC35A1			MCM3			RHOBTB2	LOC100133319	DEPDC7	INSIG1	CD59			CYP2C9	KIAA0186		MLLT3	UNQ6228	CALCOCO2	RUNDC3B	HIGD1A	ITGBL1			MYH2
				SLC38A3			MCM4			RNF213	LOC100190986	DFNA5	KCNJ13	CDC2			APOBEC1	FBL		MLPH	USP34	NACA	SFN	HMGCR	KAP2.1B /// KRTAP2-4 /// LOC644350 /// LOC728285 /// LOC728934 /// LOC730755			MYH3
				SLC39A2			MCM6			RPL37A	LOC149703	DGAT1 /// LOC727765	KHK	CDC23			SLC15A1	LRIG1		MME	WNT5B	MSH2	SFRS15	HMMR	KDELR3			MYH4
				SLC3A1			MCM7			SCTR	LOC284422	DGAT2	LCT	CDC42EP3			EGLN3	KIAA0056		MMP2	ZBTB16	TAF7	SIDT2	HOOK1	KIAA1199			MYH6
				SLC40A1			MELK			SFXN3	LOC440895	DGKZ	LDLR	CDC7			CD74	IDH2		MYL9	ZNF493	SMPD4	SLC13A2	HPSE	KIF23			MYH7
				SLC43A1			MKI67			SLC13A2	LOC441258	DHDH	LGALS2	CDCA7			FLJ11000	PRKDC		N-PAC /// SEPT6	hCG_1776259	PSMD13	SLC15A1	IL13RA1	KIF2A			MYH7B
				SLC46A1			MLF1IP			SLC15A1	LOC642103 /// MGAM	DNASE1	LIPA	CDCA7L			GGTLA4	KPNA2		NEBL		C6orf108	SLC31A1	IL18	KLHL7			MYH8
				SLC4A1			NCAPD2			SLC28A1	LOC642826	DPEP1	LOC440838	CEACAM7			IDS	ASPM		NID1		PSMD4	SLC39A4	IMPA1	KRTAP1-5			MYH9
				SLC4A11			NCAPG			SLC5A1	LOC644613	DPP4	LPGAT1	CENPA			NR0B2	NOL5A		NID2			SLC5A1	KIF11	LACTB			MYL2
				SLC4A3			NCAPG2			SLC5A11	LOC727820	ENPEP	LYN	CENPK			PTPRR	UNG		NLRP1			SLC5A12	KIF16B	LAMC1			MYL5
				SLC4A4			NCAPH			SLC5A9	LOC728153	ENPP3	MAF	CENPN			GGTLA4	CSE1L		NNMT			SLC5A9	KIF18B	LAYN			MYL7
				SLC5A1			NUF2			SLC6A19	LOC728730	ENTPD7	MAWBP	CEP68			DSCR1	KIAA0500		NPTX2			SLC6A19	LARP2	LOC100130506			MYL8P
				SLC5A3			NUSAP1			SLC6A8	LOC728806	EPS8L2	MEP1B	CFL2			HLA-DRB3	HELLS		NR2F1			SPRN	LARP4	LOC100131897			MYL9
				SLC5A6			OIP5			SLC7A7	LOC91316	ESPL1	MGAM	CFTR			DHDH	PUS1		OLFML3			STYK1	LASS6	LOC100132891			MYLC2PL
				SLC5A7			PAICS			SLC8A1	LPIN2	ESRRG	MGC4172	CHAC2			ABHD3	POLD3		PCDH9			SULT2A1	LGR4	LOC399959			MYLPF
				SLC6A2			PBK			SOAT2	LRCH4	EWSR1	MICAL-L2	CHEK1			MGC13057	SLC38A1		PCOLCE			TCIRG1	LIMK2	LOX			NRAS
				SLC6A20			PHF19			SULT2A1	LUC7L	EZR	MME	CHIC1			CYP2C9	PUS1		PDGFRL			TM4SF20	LOC100216546	LRP12			OCLN
				SLC6A3			PLK1			SUSD2	LUZP1	FAM126A	MOSC2	CIRH1A			TLR3	FLJ10407		PID1			TM4SF5	LOC158402	MAP4K4			PARD3
				SLC6A4			PLK4			TFPI	MACF1	FAM132A	MTTP	CKAP2			FHL2	CKAP2		PLA2G16			TMC5	LOC401022	MAPK1			PARD6A
				SLC6A7			POLE2			TIAM2	MAP3K11	FAM20C	MUCDHL	CKAP4			TM4SF5	EXO1		PMP22			TMCC3	LOC653602	MPZL1			PARD6B
				SLC6A9			PRC1			TM4SF5	MARVELD2	FAM3C	MYO15B	CKS2			CD74	CKAP4		PNMA2			TNRC6B	LPAR5	MTHFD1L			PARD6G
				SLC7A1			PSMA5			TMC5	MBD3	FBP1	MYO1A	CLASP2			UGT1A4	MKI67		PODXL			TREH	LRPPRC	MTMR2			PPM1J
				SLC7A2			PSMD14			TMEM120A	MFN2	FGL2	NELL2	CLCA4			GGTLA4	LOC146909		POSTN			TRPM6	LRRC19	MYBL1			PPP2CA
				SLC7A6			PTTG1			TMEM184A	MTTP	FLJ22763	NP	CLIC4			RARRES3	BRIX		PPAP2B			UGT2B15	LRRC31	NAV1			PPP2CB
				SLC7A7			RACGAP1			TMEM92	MUPCDH	FLVCR1	NPC1L1	CLMN			CYP2C9	PFAS		PPARG			UGT2B17	LRRC66	NAV3			PPP2R1A
				SLC7A8			RAD51			TMUB1	MYH14	FMO1	OAT	CMTM6			XPNPEP2	KIF20A		PPP1R3C			UNC5CL	LSM5	NETO2			PPP2R1B
				SLC7A9			RAD51AP1			TNFRSF1B	N-PAC	FMO5	OLFM4	CNNM4			UACA	KIF14		PRKCA			USP42	LY75	NLN			PPP2R2A
				SLC8A1			RAN			TTC36	NAALADL1	FNIP1	OTC	CNOT8			CEACAM1	MCM3		PRR16			VIL1	MCTP2	NME7			PPP2R2B
				SLC9A3R2			RANBP1			TYMP	NAV1	GAL3ST1	PCK2	CNTN3			CYBRD1	FRZB		PRRX1			VNN1	MIER3	NQO1			PPP2R2C
				SLCO1B1			RFC3			UGCG	NCRNA00084	GALNT6	PCLKC	COG2			CYP2C9	TP53		PRUNE2			WBP4	MLF1IP	NRAS			PPP2R3A
				SLCO1B3			RFC4			USP47	NDUFS8	GATA5	PDZK1	COQ2			CYP2B6	PPP1R1B		PTGER2			XRN1	MLLT3	NRBF2			PPP2R3B
				SLCO2A1			RNASEH2A			VIL1	NFIB	GCHFR	PLA2G2A	COQ3			SLC6A8	ZNRF3		PTGER4				MPHOSPH9	NT5E			PPP2R4
							RRM2			WWC1	NPC1L1	GDA	PRSS1	COX18			TMEPAI	POLQ		PTGFR				MPP7	NUDCD1			PRKCA
							SKP2			XPNPEP2	PALLD	GGT1	PRSS2	CPA3			F10	KIAA1324		PTX3				MRPS25	OBFC2A			PRKCB1
							SMC2			ZDHHC21	PAOX	GGTLC1	PRSS3	CPM			CYP2C9	GGH		PVRL3				MTF2	P4HA1			PRKCD
							SNRPF				PAPPA	GK	PRSS7	CPNE8			ADCY9	FLJ14001		REPS2				MTM1	PANX1			PRKCE
							SNRPG				PAQR7	GOLIM4	PSMAL	CROT			FLJ10579	PSAT1		RGL1				MXD1	PAPPA			PRKCG
							SPAG5				PCSK5	GOLT1A	RARRES3	CYP39A1			AQP3	EZH2		RGS17				MYO5B	PGM2			PRKCH
							SPC25				PDGFA	GPD1	REG1A	DARS			MPP1	ITGB3BP		RGS4				NAPEPLD	PHF17			PRKCI
							STIL				PELO	GPR172B	REG1B	DBF4			ALDOB	ZNF300		RHOBTB3				NCAPG	PHLDA1			PRKCQ
							TACC3				PHF3	GPX4	REG3A	DDX10			APOB	GPSM2		RIMS1				NR3C2	PLOD2			PRKCZ
							TK1				PLCB3	GRB10	RNF186	DDX31			TUBB	SNRPD1		ROR1				NR5A2	PMAIP1			PTEN
							TMPO				PPP1R10	GSTA1	RPS4Y1	DEPDC1			ACY1	IQGAP3		RPS6KA2				NSUN7	POMP			RAB13
							TOP2A				PRDX2	HAPLN4	S100A8	DHRS9			CYP3A7	NOL5A		SATB2				OPA1	PRR16			RAB3B
							TPX2				PRMT2	HAPLN4 /// TM6SF2	S100G	DHX15			LASS2	TRAP1		SCG5				PACRGL	PSMD14			RHOA
							TRIP13				PRO0478	HERC4	SC4MOL	DKFZP564O0823			ANK3	PMS1		SDC2				PAK1	PTPLA			RRAS
							TROAP				PRODH	HLA-DMA	SERPINA1	DLGAP5			KIAA0342	NME1		SEMA5A				PAQR8	PTX3			RRAS2
							TTK				PRPF6	HLA-DMB	SFXN3	DNAJC12			CLN5	OVOS		SHROOM2				PDIA3	RAB3B			SPTAN1
							TUBA4A				PTEN	HLA-DRB1	SI	DNAJC9			RHOC	CDC20		SNED1				PFKFB2	RCN3			SRC
							UBE2C				RAPGEF3	HLA-DRB1 /// HLA-DRB2 /// HLA-DRB3 /// HLA-DRB4 /// HLA-DRB5 /// LOC100133484 /// LOC100133661 /// LOC100133811 /// LOC730415 /// RNASE2 /// ZNF749	SLC15A1	DNMT1			HTATIP2	NME2		SPOCK1				PGGT1B	RIOK2			SYMPK
							UBE2S				RBM25	IFNGR1	SLC25A37	DPF3			LAMP2	DUFD1		SRGN				PGM2	RRP15			TJAP1
							UBE2T				RBM33	IL32	SLC28A2	DPP10			FLJ22800	LOC54103		STC2				PIGW	RTCD1			TJP1
							UHRF1				RBP2	JMJD1C	SLC2A2	DPY19L1			IL15	FLJ12892		SYT11				PKIB	SCUBE3			TJP2
							ZNF367				REV1	JMJD3	SLC2A5	DPY19L4			LOC222171	CENPF		TAF9B				PLCE1	SERPINE1			TJP3
							ZNF511				RPL35A	JUN	SLC30A1	DUT			CEACAM1	TP53		TAGLN				PLCXD2	SGCB			VAPA
							ZWINT				RPL37A	KCNJ13	SLC39A4	E2F7			FLJ23186	SRPRB		TBL1X				PLD1	SHMT2			YES1
											RSF1	KHK	SLC5A1	E2F8			C8G	CENPF		TFPI				POMP	SIX4			ZAK
											SAMHD1	KLF7	SLC6A20	EBNA1BP2			TNFRSF21	IARS		TGFBR3				PPARGC1A	SLC16A3
											SCAND1	LEAP2	SLC7A7	EBPL			ACE2	MGC4308		THY1				PPID	SLC38A9
											SCARNA2	LIPA	SLC7A9	ECT2			BNIP3	GAS5		TNFAIP6				PPIL4 /// ZC3H12D	SLC7A11
											SF3A2	LMBR1L	SMCY	EDEM3			RPS6KA5	ORC6L		TOX				PTPRR	SLC7A5
											SFXN3	LOC100128641	SOAT2	EEF1E1			LEAP-2	COQ3		TRAM2				PVRL3	SMC2
											SH2B2	LOC100130097	SST	EFCAB2			SNX4	GNPNAT1		TRPA1				RAD51AP1	SMC4
											SH2D3A	LOC100133319	SULT1A1	EFNA5			GLRX	UHRF1		TSC22D3				RG9MTD2	SNX25
											SLC29A2	LOC149703	SULT2A1	EIF4A3			TRIM31	KIF2C		TWIST1				RNF138	SOAT1
											SLC4A7	LOC284422	TARP	ELF3			GADD45A	FLJ40869		UGDH				ROD1	SOCS5
											SLC6A19	LOC285733	TM4SF20	EMP2			PON3	NUCKS		VCAN				RUNDC3B	SPCS3
											SLC7A8	LOC360030	TM4SF4	EPHA4			ABP1	SKP2		WNT5B				SAMD9	SPOCD1
											SMOX	LOC389634	TM4SF5	ESF1			SLC7A7	NASP		ZBTB16				SATB2	SQLE
											SP100	LOC440895	TMC5	EZH2			TUBAL3	LRPPRC		ZEB1				SEH1L	SSR1
											SRRM2	LOC642103 /// MGAM	TNCRNA	FABP5 /// FABP5L2 /// FABP5L7			HLA-DRB4	ARHGAP8		ZFHX4				SH3RF2	STAMBPL1
											STAG3L1	LOC647121	TOM1L1	FAIM			ENPP3	ACY1L2						SLC16A1	STK17A
											SUPT6H	LOC727820	TRBC1	FAM118B			SEC22L3	MSH5						SLC25A43	STXBP5
											SUSD2	LPGAT1	TRBV19	FAM54A			SMAP-5	NOL1						SLC2A13	SULF1
											SYMPK	LRP5	TRBV21-1	FAM55A			SLCO2A1	ARHGAP24						SLC38A9	SYNC
											TAF3	LUZP1	TRBV3-1	FAM55D			MAF	FLJ10521						SLC41A2	SYNCRIP
											TBX2	MAF	TRBV5-4	FAM69A			HLA-DMA	WDR43						SMC6	SYT11
											TCF25	MAOB	TREH	FAM83D			LAMB2	RPL10A						SOCS6	TCP11L1
											TFPI	MAPKBP1	TRGC2	FANCD2			CYP3A4	LOC139886						SPAG1	TGFB2
											TMEM106C	MDK	TRGV9	FANCI			OCIAD2	EPHB2						STAMBPL1	THBS1
											TMUB1	MEP1B	TRY6	FAR2			RHPN2	AGR2						STX19	TMED5
											TNFRSF1B	MME	UGT1A1	FARP1			MAF	RPL36A						STXBP5	TMEM167A
											TNRC6A	MMP1	UGT1A10	FARSB			GLO1	CDC45L						STYK1	TMEM200A
											TPP1	MOGAT2	UGT1A3	FBXO5			ABTB2	CCNA2						SYT13	TMEM5
											TPPP	MRO	UGT1A4	FERMT1			F10	LRPPRC						TBC1D8B	TNFRSF10D
											TTF1	MST1	UGT1A5	FGFR2			HBP1	TBC1D4						TFAM	TNFRSF11B
											UBTF	MTTP	UGT1A6	FKBP1A			MTCBP-1	HMGA2						TMCC3	TNFSF4
											USP36	MUC17	UGT1A7	FKTN			SLC5A1	SIP1						TMEM209	TNPO1
											USP40	MUPCDH	UGT1A8	FLJ21511			DPP4	ANAPC1						TMEM5	TRAM2
											USP47	MYO15B	UGT1A9	FLJ32063			MEP1A	KPNA2						TMEM56	TRIM59
											VEGFA	NAALADL1	VNN1	FRMD5			MYO15B	FLJ22390						TPD52	TRPA1
											VIL1	NAG	XPNPEP2	FUSIP1 /// LOC642558			KIAA1706	LBR						TPH1	TSGA14
											WASF2	NAGS		FXYD3			LRP10	BIVM						TRAPPC10	TWSG1
											WDR60	NCRNA00084		FZD6			TEGT	KIAA0020						TRPA1	TXNRD1
											WDR8	NFIB		GALNT5			SMAD7	RPL22						TRPM6	UBASH3B
											XPNPEP2	NKTR		GAS5			SLC6A19	BRRN1						TSC22D1	ULBP2
											XPR1	NQO2		GBAS			HHLA2	SHD1						TTC39B	UTP15
											ZBTB16	NR0B2		GCSH /// LOC730107			MTCBP-1	FARSLB						TTF2	VEGFC
											ZC3H7B	NSUN6		GGH			STX3A	UNC5D						TTK	WDSOF1
											ZFP41	NTS		GINS1			MAP1LC3B	RBM25						UBR5	WNT5A
											ZNF205	NUCB1		GINS2			HIST1H2BD	PPIL1						UGCGL2	WNT5B
											ZNF587	NUMB		GJB2			GLRX	DKC1						UGDH	XYLT1
											ZNF626	OGDH		GLIPR2			ALDOB	ORC1L						UGT2B15	YIF1B
											hCG_1644608 /// SET	OGG1		GLUL			SNRK	ASK						UGT2B17	ZNF281
												OSBPL1A		GNAI1			KIAA0247	FOXM1						VTA1	ZWILCH
												PCDH24		GNE			TMEM30A	GCAT						WDR4
												PCK2		GNL3			UACA	RANBP5						WDR51B
												PCSK5		GNPTAB			GPX4	SOX9						WDR78
												PDGFA		GOLM1			EPAS1	SHD1						WDSOF1
												PDZK1		GPR177			PAQR3	DTYMK						XRCC6BP1
												PEBP1		GPX2			MUCDHL	LOC148203						YOD1
												PIM1		GPX8			APLP2	DDX10						ZC3H12C
												PKP4		GSPT2			ACOX1	FLJ22490						ZDHHC23
												PLA2G12B		GTF2A2			PGPEP1	AHI1						ZMYM6
												PLA2G4C		HELLS			DAPK2	CCND1						ZNF165
												PMP22		HK1			DGAT2	RPS19						ZNF468
												PNLIPRP2		HLA-DQA1			PDLIM2	MRPS28						ZNF57
												PNPLA6		HLTF			GAL3ST1	FLJ22635						ZNF823
												PRAP1		HMGA2			CYP3A7	PPIA						ZNF91
												PRKAB2		HMGB3			P4HA2	BIVM						ZSCAN16
												PRKAG2		HMMR			EGLN3	RPL22						ZWILCH
												PRKG2		HNMT			FLJ33318	RPL3
												PRODH		HNRNPA0			IDS	BIVM
												PTGR1		HNRNPA3 /// HNRNPA3P1			SLC3A1	RPL22
												PTPRH		HPSE			PRKAB2	XPO4
												PUS10		HRSP12			PSEN2	NUDT15
												RAB17		HSPA2			CDR2	DCLRE1B
												RAB18		HYMAI			RHBDF1	MLF1IP
												RAB30		IER3			LOC285733	FLJ22624
												RAPH1		IFT57			LHFPL2	KIFC1
												RARRES3		IFT74			TNFRSF1A	CDT1
												RBP2		IFT80			CD58	MNS1
												REEP6		IKZF2			RHOF	CDC91L1
												RGS2		IL1R2			MUCDHL	ATIC
												RHOBTB2		ILDR1			SLC6A19	RPL36A
												RNF213		IMPA2			NDFIP1	SPAG5
												RP11-345P4.4 /// SLC35E2		IPO5			POLR2C	MDC1
												RPL37A		IQGAP3			PRAP1	CDC91L1
												SAT2		ITGB3BP			SULT1A1	GDAP1
												SCAMP5		ITLN1			TIMP2	HSPD1
												SEC16B		ITM2C			SULT1A1	NOTCH1
												SEC22C		JPH1			TMEPAI	TIMELESS
												SEMA6A		KCNJ2			LARGE	ENC1
												SEMA6D		KCTD14			CYP4F2	MFHAS1
												SERPINA1		KHDC1 /// SPA17			GPX4	CENPE
												SERPINB6		KIAA0101			LRRC8	CCND1
												SFI1		KIAA1797			NYREN18	MEST
												SFRS18		KIF11			SLC5A1	EPN3
												SFXN3		KIF15			LOC253981	MRPS17
												SGMS2		KIF16B			SLC36A1	RPL4
												SI		KIF9			KCNK5	MRPL24
												SLC13A2		KPNA2 /// LOC728860			NDFIP1	PHB
												SLC15A1		KREMEN1			MXI1	MGC3196
												SLC16A4		L3MBTL3			TGOLN2	NANS
												SLC23A1		LARS2			HIS1	NDRG2
												SLC28A1		LDHB			DOK4	OIP5
												SLC2A2		LEFTY1			LGMN	RANBP1
												SLC2A5		LEPREL1			CXCL16	MGC4293
												SLC39A4		LOC100130633 /// ZMYM6			TNFRSF1B	NOLA2
												SLC5A1		LOC129293			KIAA1196	MTB
												SLC5A11		LOC202451			ENPP4	SNRPA
												SLC5A12		LOC283070			JM11	XTP2
												SLC5A9		LOC57228			CTSB	GSTO2
												SLC6A19		LOC727916			ALAS1	TRA1
												SLC6A20		LPCAT2			GGT1	PTMA
												SLC6A4		LRIG1			SLC17A5	IGLL1
												SLC6A6		LRIG3			PFKP	SFRS10
												SLC6A8		LRPPRC			ACSL5	KIAA1641
												SLC7A7		LRRCC1			PTPRR	IMPA2
												SLC7A9		LSM5			NDST1	ADD3
												SLC8A1		LYST			PBXIP1	RPL3
												SOAT2		LZTFL1			FUCA1	MASA
												SORL1		MAD2L1			TNFRSF1B	POP5
												SPINT1		MAP2K6			CXCL16	RPS17
												SQSTM1		MARCKS			RIOK3	RPS17
												SRRM2		MCM5			UBC	GSS
												SULT2A1		MDC1			UGT1A4	TACC3
												SUSD2		MDFIC			ITGB5	NAB1
												TBX3		MED30			TES	PPP1R12B
												TFEC		MEF2C			LOC90410	RPL13
												TFG		MEIS3P1			ALDOB	RPS17
												TFPI		MELK			KIFC3	RAB35
												TIAM2		MFAP3L			CST3	H1FX
												TM4SF20		MFHAS1			RIPK3	LOC257407
												TM4SF5		MFSD4			DNASE1	MRPL12
												TMC5		MINA			HSPC117	RPS4X
												TMED4		MIPEP			FLJ20522	KIF4A
												TMEM120A		MLF1IP			LOC163590	TKT
												TMEM184A		MOBKL1A			GGT1	HMMR
												TMEM41A		MPHOSPH6			FLJ22761	RPS24
												TMEM92		MPZL2			SMP1	KIF9
												TNIK		MRAP2			MYO15B	RPS19
												TREH		MRPL1			SDCBP2	DCC1
												TRIM3		MRPL13			TM7SF1	KIAA0703
												TTC36		MRPL15			UBC	MGC5306
												UBE2Z		MRPL39			ACLY	RPS4X
												USP2		MRPS15			MSRA	RPL10A
												USP47		MS4A12			EPB41L4B	RPL35
												VAMP2		MTHFD1L			SLC9A3R1	FLJ10774
												VIL1		MTMR2			P2RY2	DDX18
												VNN1		MTSS1			HIS1	ODF2
												VPS13B		MUC1			KIAA0828	RPLP0
												WWC1		MUC12			SQSTM1	DNMT3B
												XPNPEP2		MUC4			HIST2H2AA	RPL6
												YPEL3		MYB			RIOK3	FXN
												ZDHHC21		MYC			MYO15B	TGIF
														MYO1B			GPA33	CDC2
														MYO5C			FLJ22938	LOC134285
														MYOF			FOXO3A	ADK
														MYRIP			VIL1	SIPA1L2
														NAP1L1			CTSD	CHAF1B
														NAT5			HT036	RPS8
														NCRNA00081			MYO15B	CCNA2
														NDC80			LOC51123	FLJ10719
														NEBL			S100A10	NHP2L1
														NETO2			FA2H	RPL31
														NGFRAP1			SURF4	BIRC5
														NHP2			FTS	RPS24
														NID2			DST	RANBP5
														NME1 /// NME2			CLN5	RPL15
														NME7			SP100	TOMM40
														NOC3L			IFNGR2	NXT1
														NOL7			TGOLN2	ZNF74
														NOLC1			SEC15L2	KIAA1937
														NOTCH2			CTSD	PTMA
														NOX1			DYRK2	DARS
														NR2C1			LRRC8	KIF23
														NRARP			CLN2	KIAA1970
														NSUN7			ZA20D1	ZNF367
														NUCKS1			SMPD1	PTMA
														NUDCD1			GATA5	KIAA1641
														NUDCD2			SLC9A1	EHF
														NUDT4 /// NUDT4P1			PTPRF	ATF7IP
														NUDT6			MYO15B	GCN5L2
														NUF2			STAT6	B4GALT7
														NUP35			CTSD	DYRK4
														NUP37			MUC3B	MCM7
														NUSAP1			MME	RPL35
														OTUD6B			IL6ST	CDC7
														OXCT1			SEC14L2	SSPN
														P2RY14			DAPK2	TUBGCP5
														P2RY5			CD63	RPL6
														PARVA			PGRMC2	GNB2L1
														PBK			ADIPOR2	MGC29875
														PCSK6			FLCN	RPL7
														PDGFD			PLEC1	PPAN
														PFAS			GGT1	DCC1
														PGGT1B			FUT6	ILF3
														PGM2			FLJ13798	RPL34
														PGM2L1			POLD4	NY-REN-58
														PHF16			CNDP2	LGTN
														PHTF2			UBE2R2	RPL39
														PIGN			TXNRD1	PPIE
														PIGZ			KIAA1811	QTRT1
														PION			GABARAPL2	POLR3B
														PITPNM3			TEX10	ZNF74
														PKP2			NCOA4	RPL5
														PLA2G2A			RAB17	NTF3
														PLAGL1			PTK2B	FLJ14639
														PLCB4			UBB	STK6
														PLCE1			PIGS	FLJ13576
														PLK4			PTK2B	BIVM
														PLSCR4			TK2	PTTG2
														POLE2			CTBS	GTSE1
														POLR1B			NBL1	SPUF
														POSTN			FLJ20847	ZNF544
														PPA2			SCAMP5	PPAN
														PPARG			PTPRF	POU2AF1
														PPAT			MTHFS	FBP2
														PPIL1			GPT	RETNLB
														PPP1R14C			PTPRF	MGC10854
														PPP1R9A			IGF2R	TP53I11
														PPP2R3A			UBB	EPRS
														PPT1			KIAA0746	NUP210
														PRC1			INSR	MCM3
														PRIM1			PHACTR2	DDA3
														PRKACB			AMFR	HIG2
														PRKAR2B			HIST2H2AA	DF
														PRKD3			EPS8L3	SFRS1
														PRKDC			IL2RG	GCAT
														PRMT5			MGC33648	KIAA1573
														PROM2			LAMP1	SFRS1
														PRPS2			LAMP1	LOC57228
														PSD3			FEZ2	PTTG2
														PSMG1			IBRDC3	FLJ12735
														PTGDR			GTPBP2	MRPS12
														PTPRN2			ITGB7	ATAD3A
														PTPRO			VILL	CTL2
														PTRH2			TJP1	FLJ12572
														PTTG1			GALT	CD47
														PUS7			UBB	KIAA1277
														QPCT			APLP2	CCND1
														QTRTD1			PVRL2	FSHPRH1
														RAB28			MGAT1	KIAA1731
														RACGAP1			FUT6	ATXN7L1
														RAD51AP1			GGT1	RDH13
														RARRES1			DGKA	RPL34
														RBM3			EDG2	CAD
														RBM35A			MYO15B	FLJ25059
														RCAN3			FLJ22709	LIMK2
														REPS2			YPEL3	OGDHL
														RFC3			FLJ42654	IVD
														RFC4			FN5
														RFC5			MYO7A
														RGMB			MGC45562
														RHOBTB3			KLRD1
														RNASEH2B			MYO15B
														RNASET2			DOK4
														RP1-27O5.1 /// ZBTB8			MLLT7
														RP11-529I10.4			BC-2
														RP6-213H19.1			RSHL2
														RPL31			GABARAP
														RPP40			TP53AP1
														RRM2			FCER1G
														RRP15			EXT2
														RSU1			MRLC2
														RTN4IP1			TNFSF5
														SAMD13			PFKFB4
														SAMD5			FLJ20296
														SASH1			MGC21416
														SATB2			PCNX
														SCARA5			TBC1D13
														SCFD2			CAB39
														SCN9A			CTDSP2
														SCO1			LOC124446
														SERTAD4			SEPHS2
														SET			ARPC1B
														SETBP1			GGTLA4
														SETD7			PLXNB2
														SGOL2			HRH3
														SH3BP4			MGC24039
														SH3KBP1			CORO1A
														SHROOM2			TBC1D13
														SIPA1L2			FBLP-1
														SLC12A2			HDAC5
														SLC16A14			MAST3
														SLC1A4			GPRC5C
														SLC25A12			MCOLN1
														SLC25A33			FLJ10350
														SLC2A10			MLLT7
														SLC30A7			SLC25A5
														SLC30A9			FBXO32
														SLC39A8			CHPF
														SLC44A1			PSAP
														SLPI			MGC21874
														SMAD9			MGC23284
														SMC2			FLJ90586
														SNRNP25			JAK1
														SNRPD1			GLB1L
														SNRPD2			SH2D3A
														SOAT1			SHBG
														SOSTDC1			VPS24
														SOX4			DOK4
														SOX9			ARSA
														SPAG1			ITGB4
														SPATA5			MAST3
														SPIN4			SERTAD1
														SPRY2			FBXL18
														SQRDL			LIMR
														SRI			MIDORI
														SRPRB			PEA15
														SSPN			DUSP3
														ST6GAL1			GGTLA4
														STAU2			FLJ14100
														STEAP1			STIM1
														STIL			GNG12
														STMN1			SIRPB2
														STX19			GRIK5
														SULF2			LOC283994
														SUMF1			CSH2
														TACC1			FLJ38348
														TASP1			TCF7L2
														TBC1D4			BOC
														TCEA3			HFE
														TDGF1 /// TDGF3			MGC26694
														TEX11			LAIR1
														TFAM			MLL3
														TFCP2L1			SLC3A2
														TFDP1			FBXO24
														THAP10			NIP
														THEM2			CA11
														TIFA			AES
														TIMM8A
														TLE1
														TM4SF1
														TMED3
														TMEM123
														TMEM48
														TMEM5
														TMEM97
														TMPO
														TOP2A
														TRAF5
														TRIO
														TRUB1
														TSEN15
														TSEN2
														TSGA14
														TSPAN6
														TSPYL4
														TTC27
														TTC39A
														TTC8
														TTF2
														TWSG1
														TYMS
														UBE2Q2
														UBR5
														UCHL3
														USP46
														UTP14A
														UTP15
														VRK1
														VRK2
														VSIG2
														WARS2
														WBP5
														WDR36
														WDR78
														WDSOF1
														WIPI1
														XPNPEP3
														XRCC5
														XRCC6BP1
														ZBTB10
														ZC3HAV1L
														ZDHHC2
														ZFP90
														ZNF367
														ZNF738
														ZNRF3
														ZSWIM7
														ZWINT
